# Supplementary material for: Clinical characteristics and leptomeningeal collateral status in pediatric and adult patients with ischemic moyamoya disease
Source: CNS Neurosci Ther. 2019 Apr 13;26(1):14–20. doi: 10.1111/cns.13130 (PMC6930821; doi:10.1111/cns.13130)
Supplement: Supplementary file 1 [file CNS-26-14-s001.xlsx]

## Sheet: 儿童（后循环好）
	姓名	症状	性别	年龄	前循环	后循环	P-A	颞支	P-M	3个方向任选一	3个方向相加	后交通	眼动脉	经硬膜	mrs	松岛	卒中		首次入院	首发症状时间	出生日期	发病-入院				术后随访时间
2	汤继文斌	1	1	8	3	2	1	0	0	1	1	1	1	0	0	0		改	2015-12-01	2015-07-27	2007-09-28	127	4	4		603
	贾晴晴	1	2	15	4	1	0	0	0	0	0	1	0	0	0	1			2014-02-04	2014-01-07	1998-02-27	28	1	1		未
2	邱振宇	1	1	9	2	1	1	1	1	1	3	0	0	0	0	1			2015-10-24	2014-03-01	2006-05-20	602	19	19		636
2	涉正豪	1	1	13	3	1	1	0	0	1	1	1	0	0	0	1			2015-06-11	2013-06-01	2001-12-29	740	24	24		769
2	申奥勋	1	1	6	1	1	1	0	0	1	1	0	0	0	0	1			2014-11-24	2014-03-01	2008-10-14	268	8	8		974
	申奥勋	1	1	6	2	1	1	0	0	1	1	1	0	0	0	1			2014-11-24	2014-03-01	2008-10-14	268	8	8		974
	霍镜茹	1	2	5	2	2	1	0	0	1	1	1	1	0	0	2			2014-01-08	2013-12-24	2008-07-30	15	0	0		1296
	邱振宇	1	1	9	2	1	1	1	1	1	3	0	0	0	0	2			2015-10-24	2014-03-01	2006-05-20	602	19	19		636
2	张舒渊	1	2	14	2	2	1	1	1	1	3	0	0	0	0	2			2015-07-02	2015-05-27	2000-11-07	36	1	1		753
2	张子涵	1	2	13	3	1	1	1	1	1	3	0	1	1	0	2			2014-01-10	2013-06-01	2009-05-10	223	7	7		1294
	张子涵	1	2	13	3	1	1	1	1	1	3	1	1	1	0	2			2014-01-10	2013-06-01	2009-05-10	223	7	7		1294
2	车建欣	1	2	12	3	1	1	0	1	1	2	1	1	0	0	3			2015-12-24	2014-07-30	2003-07-07	512	16	16		580
	车建欣	1	2	12	3	1	1	0	1	1	2	1	1	1	0	3			2015-12-24	2014-07-30	2003-07-07	512	16	16		580
	涉正豪	1	1	13	5	1	0	1	1	1	2	0	1	1	0	3			2015-06-11	2013-06-01	2001-12-29	740	24	24		769
2	孙宇轩	1	1	6	3	1	1	0	1	1	2	0	0	0	0	3			2015-10-23	2012-01-01	2009-09-06	1391	45	45		638
	孙宇轩	1	1	6	4	2	1	0	1	1	2	1	0	0	0	3			2015-10-23	2012-01-01	2009-09-06	1391	45	45		638
	汤继文斌	1	1	8	3	2	0	0	0	0	0	0	1	0	0	3	1		2015-12-01	2015-07-27	2007-09-28	127	4	4
	张舒渊	1	2	14	4	1	1	1	1	1	3	0	0	0	0	3			2015-07-02	2015-05-27	2000-11-07	36	1	1		753
2	张子涵	1	2	4	3	1	0	0	0	0	0	0	0	0	0	3			2015-07-14	2010-01-01	2002-03-18	2020	66	66		741
	张子涵	1	2	4	3	1	1	0	0	1	1	0	0	1	0	3			2015-07-14	2010-01-01	2002-03-18	2020	66	66		741
2	贾晴晴	1	2	15	1	1	0	0	0	0	0	1	0	0	0	未			2014-02-04	2014-01-07	1998-02-27	28	1	1		1268	875	29.1667
	陈梓菡	2	2	12	4	1	0	0	1	1	1				0	1
	文晓峰	2	1	15	2	1	1	1	1	1	3				0	1
	程泓舒	2	2	10	2	1	0	0	1	1	1				0	2
	游潇洋	2	2	16	1	1	1	0	1	1	2				0	未
	王连智	3	1	7	3	1	1	1	1	1	3	0	0	0	3	2			2016-10-09	2016-09-01	2009-07-29	38	1	1		288
	吴享右	3	1	5	4	1	0	0	0	0	0	0	1	1	3	2			2014-06-27	2014-02-01	2008-09-18	146	4	4		1124
	裴浩萱	3	1	3	3	1	0	0	0	0	0	0	1	0	3	3			2015-07-09	2015-01-01	2011-12-01	189	6	6		746
	康一卓	3	1	13	4	2	0	0	0	0	0	0	1	1	2	0			2014-12-30	2014-12-15	2001-12-05	15	0	0		937
	李斌晨	3	1	9	2	2	0	0	0	0	0	0	0	0	2	1			2014-11-03	2014-03-01	2005-02-15	247	8	8		990
	刘子逸	3	1	5	6	1	0	0	0	0	0	0	0	0	2	2			2015-05-15	2015-04-07	2009-07-10	38	1	1		804
	王悦然	3	2	5	6	2	0	0	0	0	0	1	1	0	2	2	1		2014-05-14	2014-04-13	2008-09-16	31	1	1
	吴金妍	3	2	4	3	1	1	1	0	1	2	1	1	0	2	3			2014-10-04	2014-07-01	2010-09-13	95	3	3		1023
	许涵丁	3	2	11	1	2	0	0	0	0	0	0	0	0	2	3			2015-04-18	2010-03-01	2003-09-24	1874	61	61		832
	姚思诺	3	2	11	3	1	1	0	0	1	1	1	0	0	2	3			2014-10-31	2014-09-01	2002-12-10	60	1	1		991
	贾文闯	3	1	11	3	1	1	0	0	1	1	1	0	0	1	1			2014-02-04	2012-02-01	2002-09-20	734	24	24		1268	226	7.53333
	王思琪	3	2	6	4	1	1	1	1	1	3	1	1	0	1	1			2015-02-25	2015-02-08	2008-06-15	17	1	1		874
	翟远辉	3	1	8	5	1	1	1	1	1	3	1		0	1	3			2015-01-21	2014-01-07	2006-07-16	379	12	12		911
	辛依凡	3	1	6	4	2	1	1	0	1	2	1	0	1	1	3			2015-03-20	2014-12-01	2008-04-19	109	3	3		853
	薛玉婧	3	2	7	3	1	0	0	0	0	0	1	0	0	1	3			2015-01-12	2014-04-01	2007-01-25	286	9	9		925
	杨雅雯	3	2	7	5	2	0	0	0	0	0	0	1	1	1	3			2015-01-09	2013-01-01	2007-11-21	738	24	24		928
	马子浩	4	1	7	6	1	1	1	1	1	3	1	0	0	1	0			2014-03-21	2013-11-01	2006-07-18	140	4	4		1222
	樊顺萍	4	2	7	4	1	1	1	1	1	3	1	0	0	1	1			2015-04-28	2014-04-01	2007-12-06	392	12	12		826
2	孔令涵	4	2	6	3	1	1	1	0	1	2	1	0	0	1	1			2014-08-06	2014-03-01	2007-12-07	158	5	5		1077
	王发展	4	1	17	3	1	1	0	0	1	1	1	1	0	1	1		改	2014-03-22	2013-07-01	1996-12-18	264	8	8		1222
2	樊顺萍	4	2	7	3	1	1	0	0	1	1	1	1	1	1	2		改	2015-04-28	2014-04-01	2007-12-06	392	12	12		826
	孔令涵	4	2	6	3	1	1	1	0	1	2	1	0	1	1	2			2014-08-06	2014-03-01	2007-12-07	158	5	5		1077
2	李沁垚	4	2	7	2	2	1	0	0	1	1	0	0	0	1	2			2016-02-26	2014-04-01	2009-02-24	696	22	22		825
	李沁垚	4	2	7	3	2	1	0	0	1	1	1	0	0	1	2			2016-02-26	2014-04-01	2009-02-24	696	22	22		825
	袁颖慧	4	2	9	3	1	1	1	1	1	3	1	0	0	1	2			2016-01-06	2014-05-01	2006-04-16	615	20	20		566
	贺美琦	4	2	8	2	1	1	1	1	1	3	0	0	0	1	3			2015-05-20	2013-05-01	2006-05-27	749	24	24		797
	李希然	4	2	13	2	1	1	0	0	1	1	0	0	0	1	3		改	2016-03-24	2012-07-30	2002-11-13	1333	43	43		487
	王涵	4	1	10	2	1	0	0	0	1	0	0	0	0	1	3			2014-08-29	2014-06-01	2004-03-05	89	2	2		1063
	王申奥	4	1	12	3	1	1	0	1	1	2	1	1	0	1	3			2016-12-09	2016-07-01	2004-03-05	161	5	5		228
	王子鸣	4	1	10	3	2	1	0	0	1	1	0	1	1	1	3		改	2014-05-14	2014-04-20	2004-03-01	24	1	1		1170
	郑康	4	1	11	2	1	1	1	1	1	3	0	1	0	1	3			2015-11-04	2015-08-23	2004-03-04	73	2	2		629
	孔庆舒	4	2	16	6	1	1	1	0	1	2	1	1	0	0	0			2015-08-15	2007-01-01	1999-02-25	3148	103	103		706
	李建瑞	4	1	16	4	2	1	0	0	1	1	0	1	1	0	0		改	2015-09-25	2013-05-01	1999-07-19	877	28	28		662
	李怡菲	4	2	11	1	1	0	0	0	0	0	0	0	0	0	0			2014-09-02	2011-11-01	2002-12-10	1036	34	34		1056
	石锦阳	4	1	8	3	1	1	0	1	1	2	1	0	0	0	0	1		2015-12-01	2015-11-04	2007-02-03	27	1	1		336
	谭芷蕊	4	2	16	3	1	1	1	1	1	3	1	1	0	0	0			2015-07-15	2012-03-01	1999-02-13	1231	40	40		741
	王宇奇	4	2	11	4	1	0	0	1	1	1	1	1	0	0	0			2014-07-08	2013-06-01	2003-03-14	402	13	13		1114
2	陈炳豪	4	1	6	2	1	1	0	0	1	1	1	0	0	0	1			2014-09-21	2013-09-01	2007-12-30	385	12	12		1037
	陈炳豪	4	1	6	3	1	1	0	0	1	1	0	0	1	0	1			2014-09-21	2013-09-01	2007-12-30	385	12	12		1037
	陈姿晗	4	2	13	4	1	1	0	1	1	2	1	1	0	0	1			2015-05-16	2014-04-01	2002-05-01	410	13	13		797
	代钊	4	1	10	3	1	1	0	1	1	2	1	0	0	0	1			2015-04-25	2012-01-01	2004-05-25	1210	39	39		820
	胡晶晶	4	2	10	2	1	1	0	0	1	1	1	0	0	0	1			2014-06-27	2011-11-01	2003-09-19	969	31	31		1124
	李美懿晨	4	1	5	4	1	1	0	0	1	1	0	0	0	0	1			2014-12-19	2014-08-01	2009-01-14	140	4	4		949
	牟小倩	4	2	15	2	1	1	0	1	1	2	0	0	0	0	1			2014-08-16	2012-03-01	1999-02-10	898	29	29		1072
	孙浚豪	4	1	7	1	1	1	0	1	1	2	1	0	0	0	1			2014-08-20	2014-08-02	2007-07-20	18	1	1		1070
	唐彬彬	4	2	12	5	1	0	0	1	1	1	1	1	1	0	1			2014-08-29	2014-08-04	2001-11-09	25	1	1		1061
	王棣	4	1	11	6	1	1	0	0	1	1	1	0	0	0	1			2015-03-24	2013-01-01	2004-03-09	812	26	26		853
	王海山	4	1	16	4	1	1	1	1	1	3	1	1	1	0	1			2014-11-28	2013-06-01	1998-08-19	545	17	17		970
	王宜涵	4	2	7	2	1	1	0	0	1	1	1	1	0	0	1	1		2015-01-09	2014-08-01	2007-02-03	161	5	5		476
2	邢俸豪	4	1	11	2	1	1	1	1	1	3	0	0	0	0	1			2015-07-24	2014-08-01	2003-09-20	357	11	11		732
	杨祎晨	4	2	10	3	1	1	1	1	1	3	1	1	0	0	1			2014-09-06	2011-09-01	2003-11-18	1101	36	36		1049
	叶正杰	4	1	10	2	1	1	0	1	1	2	0	1	1	0	1			2015-01-20	2014-12-01	2004-03-10	50	1	1		914
	赵坤	4	1	13	3	1	1	1	1	1	3	1	1	0	0	1			2015-04-05	2012-01-01	2001-06-11	1190	39	39		841
	白辰洋	4	1	8	3	1	1	0	1	1	2	1	0	0	0	2			2014-07-15	2014-05-01	2006-03-11	75	2	2		801
2	白辰洋	4	1	8	3	1	1	0	1	1	2	1	0	0	0	2	1		2014-07-15	2014-05-01	2006-03-11	75	2	2		1105
2	陈姿晗	4	2	13	3	1	1	0	1	1	2	1	0	1	0	2			2015-05-16	2014-04-01	2002-05-01	410	13	13		797
2	方亚豪	4	1	14	4	1	1	0	1	1	2	1	0	0	0	2			2015-08-16	2013-08-01	2001-07-05	745	24	24		705
	方亚豪	4	1	14	2	1	1	1	1	1	3	0	1	1	0	2			2015-08-16	2013-08-01	2001-07-05	745	24	24		705
2	黄沛琪	4	2	7	3	1	0	0	1	1	1	1	0	1	0	2			2014-07-18	2013-05-01	2007-04-17	443	14	14		未
	刘世伟	4	1	7	3	1	1	0	0	1	1	1	0	1	0	2			2014-10-05	2013-09-01	2007-04-14	399	13	13		1021
2	刘仪晨	4	2	8	3	2	1	0	0	1	1	1	0	0	0	2		改	2015-03-31	2013-06-01	2006-12-12	668	21	21		844
	刘仪晨	4	2	8	3	2	1	0	1	1	2	1	0	0	0	2			2015-03-31	2013-06-01	2006-12-12	668	21	21		844
	商明月	4	2	8	3	2	1	0	0	1	1	0	1	0	0	2		改	2015-07-28	2013-07-01	2007-01-07	757	24	24		729
	王峙昊	4	1	4	3	2	1	0	0	1	1	1	0	0	0	2		改	2016-03-04	2016-03-01	2011-04-16	3	0	0		506
	邢俸豪	4	1	11	2	1	1	1	1	1	3	1	1	0	0	2			2015-07-24	2014-08-01	2003-09-20	357	11	11		732
	张惜缘	4	2	9	3	1	1	0	1	1	2	1	0	0	0	2			2015-08-17	2015-08-07	2006-05-08	10	0	0		705
	郭文杰	4	1	4	2	1	0	1	1	1	2	0	0	1	0	3			2015-01-30	2014-09-01	2010-03-16	151	4	4		907
	韩汭格	4	2	12	4	1	1	0	1	1	2	0	0	0	0	3			2015-10-08	2010-03-01	2003-05-29	2047	67	67		648
2	冷翰廷	4	1	7	2	1	1	0	0	1	1	0	0	0	0	3			2014-02-05	2013-09-01	2006-10-04	157	5	5		1268
	冷翰廷	4	1	7	2	1	1	0	0	1	1	1	0	1	0	3			2014-02-05	2013-09-01	2006-10-04	157	5	5		1268
	黎宣宇	4	1	8	2	2	0	0	0	0	0	0	1	0	0	3			2014-07-04	2014-05-01	2006-05-02	64	2	2		1117
	李欣原	4	2	15	2	1	1	1	1	1	3	1	1	0	0	3			2014-10-09	2014-06-01	1999-08-05	130	4	4		1020
	刘浩然	4	1	10	4	1	1	0	1	1	2	1	1	0	0	3			2015-07-09	2015-02-01	2004-10-15	158	5	5		746
	刘镇亮	4	1	5	3	1	1	0	0	1	1	1	0	1	0	3			2014-05-13	2014-02-01	2009-01-19	101	3	3		1170
	罗逸欢	4	2	8	2	2	0	1	0	1	1	1	1	0	0	3			2015-04-08	2015-03-27	2006-10-02	12	0	0		839
2	荣溢琦	4	2	13	3	1	0	1	0	1	1	0	1	0	0	3			2014-08-01	2010-03-01	2000-12-06	1614	53	53		1084
	荣溢琦	4	2	13	3	1	1	1	1	1	3	0	1	0	0	3			2014-08-01	2010-03-01	2000-12-06	1614	53	53		1084
2	谭芷蕊	4	2	16	3	1	1	0	1	1	2	1	0	1	0	3			2015-07-15	2012-03-01	1999-02-13	1231	40	40		741
2	汪语涵	4	2	11	2	1	1	1	1	1	3	1	0	0	0	3			2015-04-25	2011-01-01	2003-09-28	1575	51	51		820
	汪语涵	4	2	11	3	1	1	1	1	1	3	0	0	1	0	3			2015-04-25	2011-01-01	2003-09-28	1575	51	51		820
	王思源	4	1	12	4	1	1	0	1	1	2	1	0	0	0	3			2015-02-08	2012-07-01	2002-07-30	952	31	31		820
	王倚桐	4	2	11	5	1	1	0	1	1	2	1	1	1	0	3			2015-08-22	2011-08-01	2003-10-29	1482	48	48		695
	邬驰天	4	1	11	4	1	1	1	1	1	3	0	1	0	0	3			2014-06-30	2013-07-01	2002-07-06	364	11	11		1124
	赵钟政	4	1	3	3	2	1	1	1	1	3	0	0	1	0	3			2015-05-16	2014-10-01	2011-06-09	227	7	7		798
	黄沛琪	4	2	7	3	1	1	0	1	1	2	1	1	0	0	未			2014-07-18	2013-05-01	2007-04-17	443	14	14		1103
	李雯雯	4	2	12	4	1	1	0	0	1	1	0	0	1	0	未			2015-01-07	2013-06-01	2002-08-09	585	19	19		未

## Sheet: 成人（后循环好）
	姓名	症状	性别	年龄	前循环	后循环	P-A	颞支	P-M	3个方向任选一	3个方向相加	后交通	眼动脉	经硬膜	mrs	松岛		卒中	自然病程时间		随访时间
	安康	3	1	25	2	1	0	0	0	0	0	1	0	0	2	0			1		876
	安莉	2	2	41	4	1	1	0	1	1	2				0	0
	白朝杏	2	2	35	3	1	1	0	1	1	2				0	0
	邴绍玉	2	2	34	2	1	0	0	0	0	0				0	1
	蔡灵霞	3	2	44	4	1	1	0	0	1	1	0	0	0	1	2			1		321
2	蔡晓光	1	2	36	3	2	1	0	1	1	2	0	0	0	0	1			12		263
	蔡晓光	1	2	36	4	1	1	0	1	1	2	1		0	0	1			12		263
	蔡玉英	3	2	46	5	2	0	0	0	0	0	0	1	0	3	3			52		812
	曹瑾杨琴	2	2	25	4	1	1	0	1	1	2				0	3
	陈贺拥	1	2	25	6	1	1	0	1	1	2	1	1	0	0	3			13		498
	陈小冰	4	2	47	4	2	1	0	1	1	2	1	1	1	0	2			36		610
	陈亚娟	2	2	43	4	1	1	1	0	1	2				0	3
	陈咏华	2	2	40	3	1	0	0	0	0	0				1	1
	程红霞	4	2	34	5	1	1	0	0	1	1	1	0	0	0	2			5		692
	程松	2	1	27	3	2	1	1	1	1	3				0	1
	褚敏	3	2	43	4	1	0	0	0	0	0	1	0	0	2	1			12		687
	褚玉刚	2	1	44	4	1	1	0	0	1	1				0	0
	代帅	2	1	27	3	1	1	0	1	1	2				0	1
	代咏梅	2	2	53	3	2	1	1	0	1	2				1	1
	戴剑辉	3	1	41	3	1	0	0	0	0	0	0	0	0	2	2			0		1177
	邓娜	2	2	37	5	1	1	1	1	1	3				2	1
	杜敬宾	4	1	43	6	1	1	1	0	1	2	0	0	0	1	2			53		589
	杜少辉	3	1	33	2	1	1	0	0	1	1	0	0	0	1	1			2		837
	段婷婷	2	2	20	4	1	1	1	1	1	3				0	2
	樊晓丽	3	2	39	3	1	1	0	0	1	1	0	0	0	1	1			49		1264
	范孝梅	2	2	33	4	1	1	0	0	1	1				0	1
	冯忠花	4	2	37	4	1	1	0	1	1	2	0	1	0	0	1			7		608
	付广杰	3	2	34	3	2	1	0	0	1	1	0	1	0	1	2			2		846
	付万合	3	1	36	4	1	1	0	0	1	1	1	1	0	1	0			1		799
	宫长清	3	1	45	3	1	1	0	1	1	2	0	0	0	1	0			1		811
	勾慧玲	4	2	39	4	1	1	1	1	1	3	0	0	0	1	3			0		587
2	过风云	4	2	25	2	1	1	0	1	1	2	0	0	0	0	2			9		729
	过风云	4	2	25	2	1	1	1	1	1	3	0	1	1	0	2			9		729
	何君	2	2	37	4	1	0	0	0	0	0				0	1
	何艳英	4	2	33	4	1	0	0	0	0	0	0	0	0	1	未			28		未
	贺承超	4	1	31	2	1	1	1	1	1	3	0	1	0	0	1			1		705
	呼邦传	2	1	28	5	2	0	0	0	0	0				0	1
	胡东立	4	1	31	4	1	1	1	1	1	3	1	1	0	0	0			5		1007
	胡晓丹	3	2	27	4	1	0	0	0	0	0	0	0	1	2	2			71		953
	黄红娃	4	2	28	4	1	1	0	1	1	2	1		0	1	2			70		256
	黄建琼	3	2	41	5	1	1	0	1	1	2	1	0	0	1	未			2		867
2	黄建琼	3	2	41	5	1	1	0	1	1	2	0	1	1	1	1			2		未
	黄晓孟	3	1	24	3	1	1	1	0	1	2	1	0	0	0	1			2		704
	贾爱红	3	2	41	3	1	1	0	0	1	1	0	1	1	2	2			2		1089
	蒋雪芳	3	2	38	6	1	0	0	1	1	1	1	1	0	1	3			67		1070
	金凤芹	3	2	43	4	1	0	0	0	0	0	0	1	0	2	3		1	74
	靳雪芬	1	2	23	4	1	1	0	1	1	2	0	0	1	0	1			4		830
2	靳雪芬	1	2	23	5	1	0	0	0	0	0	1	1	1	0	1			4		830
	亢树杰	3	1	41	4	2	1	0	0	1	1	1	0	0	2	2			1		785
	黎玮	2	2	46	2	1	1	0	0	1	1				0	0
2	李改彦	1	2	38	1	1	0	0	0	0	0	0	0	0	0	未			4		463
	李改彦	1	2	38	4	1	1	1	1	1	3	0	0	1	0	2			4		未	806	26.8667
2	李艮德	3	1	56	3	1	1	0	0	1	1	1	0	0	2	0			16		832
	李艮德	3	1	56	4	1	1	0	1	1	2	0	1	0	2	1			16		832
	李国文	4	1	49	3	1	0	0	1	1	1	0	0	0	2	1			95		232
	李海宁	3	1	28	5	1	1	0	0	1	1	0	1	0	3	2			1		1222
	李建超	4	1	34	6	1	1	0	1	1	2	0	0		0	0			12		281
	李克亭	3	2	45	4	2	0	0	0	0	0	0	1	1	1	1			1		1089
	李龙	3	1	28	2	2	1	0	0	1	1	0	0	1	2	2			1		522
	李萌	3	2	26	3	2	1	0	0	1	1	1	0	0	1	1			1		442
2	李茜	1	2	29	2	1	0	0	0	0	0	0	0	0	1	0			87		461
	李茜	1	2	29	1	1	1	1	1	1	3	0	0	0	1	未			87		未	261	8.7
	李强	3	1	35	4	1	0	0	0	0	0	0	1	0	2	3		1	2			707	23.5667
	李晓宁	4	2	19	1	1	1	0	0	1	1	0	0	1	0	1			80		687
	李欣欣	3	2	23	4	2	0	0	0	0	0	0	1	0	3	3		1	3			1024.75	34.1583
	李彦东	3	1	42	4	1	0	0	0	0	0	0	0	0	2	0			1		1261
	李玉玲	3	2	43	4	1	1	0	0	1	1	0	0	0	2	1			76		792
2	李玉玲	3	2	43	5	1	0	0	0	0	0	0	1	0	2	2			76		792
	廉粉香	2	2	27	3	1	1	0	0	1	1				0	2
	梁红英	4	2	45	3	1	0	1	0	1	1	1	0	0	0	3			12		981
	梁龙龙	2	1	27	2	1	0	0	0	0	0				1	0
	廖兰芬	4	2	48	4	1	1	0	1	1	2	0	1	0	0	0			59		638
	廖兰芬	4	2	48	4	1	1	0	1	1	2	0	1	0	0	2			59		638
	林艳丽	4	2	38	2	1	1	0	0	1	1	1	0	0	0	0			2		965
	刘桂玉	3	2	41	4	1	0	0	0	0	0	1	1	0	3	1			3		917
	刘继娟	4	2	27	3	1	2	0	1	1	3	1	1	0	1	1			6		216
	刘江花	4	2	43	4	1	0	0	0	0	0	0	0	0	0	未			2		未
	刘兰瑶	3	2	24	2	1	1	1	0	1	2	0	0	0	1	3			60		1296
	刘宁宁	4	2	34	4	1	1	0	1	1	2	0	0	0	0	0			1		592
	刘瑞娜	3	2	30	2	1	1	0	0	1	1	0	0	0	1	1			1		475
	刘伟	4	1	36	4	1	0	1	1	1	2	1	1	0	0	2		1	3			874	29.1333
	刘依	4	2	19	3	1	1	0	1	1	2	1	0	0	0	2			7		1240
	刘玉霞	3	2	49	6	1	1	0	1	1	2	0	0	0	1	2			3		1014
	路勇	4	1	35	2	1	0	0	1	1	1	0	1	0	1	2		1	1		685
	吕贡献	2	1	56	5	2	1	0	0	1	1				1	未
	吕磊	2	1	23	3	1	0	0	0	0	0				2	未
	马建芳	3	2	29	3	1	1	0	1	1	2	1	0	1	1	0			76		816
	马良	3	1	25	6	1	1	1	1	1	3	0	0	0	1	1			77		764
	马振茹	3	2	53	4	2	1	1	0	1	2	0	1	1	2	3			15		1026
	毛松凤	2	2	43	3	1	1	0	1	1	2				0	0
	梅建伟	2	1	32	2	1	1	0	0	1	1				2	2
	米慧新	4	2	40	5	1	1	0	1	1	2	0	0	0	0	0			25		879
2	米慧新	4	2	40	4	1	0	0	1	1	1	0	0	0	0	1			25		879
	民建芳	4	2	48	4	1	1	0	1	1	2	1	0	0	0	2			12		879
2	倪杰	1	2	31	4	1	1	0	1	1	2	0	1	0	1	2			71		960
	倪杰	1	2	31	4	1	1	1	1	1	3	1	0	1	1	3			71		960
	倪景连	3	2	26	3	1	1	1	0	1	2	1	1	0	1	2			1		1021
	裴英杰	4	2	39	3	1	1	0	1	1	2	0	1	0	1	1			68		1044
2	彭顺舟	3	1	44	3	1	1	1	0	1	2	0	0	0	1	1			1		869
	彭顺舟	3	1	44	2	1	1	0	1	1	2	1	1	0	1	0			1		869
	齐伟	4	2	36	2	1	1	0	1	1	2	0	0	0	0	2			6		820
	钱昌凤	3	2	45	5	1	0	0	0	0	0	0	1	0	4	3	改		0		932
2	申海会	1	2	32	3	1	0	0	1	1	1	0	1	0	1	2			1		510
	申海会	1	2	32	5	1	1	0	1	1	2	1	1	0	1	2			1		510
	申海军	3	1	33	2	1	0	0	0	0	0	0	0	0	1	0			1		1056
	施洪宽	3	1	59	1	1	0	0	0	0	0	0	0	0	1	1			1		701
	石向东	3	1	41	4	2	0	0	0	0	0	0	1	0	3	2			2		981
	司立娜	1	2	28	3	1	0	0	0	0	0	0	0	0	0	2			0		979
2	宋改丽	4	2	32	4	1	1	0	1	1	2	1	0	0	0	2			14		965
	宋改丽	4	2	32	4	1	1	0	1	1	2	0	1	0	0	2			14		965
	宋溦	3	2	20	2	1	1	1	0	1	2	0	1	0	2	2			7		1245
	苏艳如	4	2	26	4	2	0	0	0	0	0	1	1	1	0	3			4		935
	孙爱莲	4	2	36	6	1	0	0	0	0	0	1	0	0	0	1			15		729
	孙二强	3	1	24	5	1	1	0	1	1	2	1	0	0	1	3			3		967
	孙利恩	4	2	26	5	2	0	1	1	1	2	0	1	0	1	1			12		846
	谭蓉萱	4	2	19	4	2	1	0	1	1	2	1	1	0	0	3			67		1068
2	陶雪保	1	1	39	2	1	0	0	0	0	0	0	1	0	1	未			22		1196
	陶雪保	1	1	39	3	1	0	0	0	0	0	0	1	0	1	1			22		未
	田朵朵	2	2	28	5	2	1	0	1	1	2				0	1
	田二平	2	2	46	4	2	0	0	0	0	0				3	0
	汪雪红	3	2	22	2	2	0	0	0	0	0	1	1	0	2	0			75		839
	王斌	4	1	25	6	1	1	0	1	1	2	0	0	0	1	1			62		1219
	王纲	4	1	28	5	1	1	1	1	1	3	0	0	0	0	1			7		690
2	王会青	1	2	45	3	1	1	0	1	1	2	0	1	1	0	0			33		1007
	王会青	1	2	45	3	1	1	0	1	1	2	0	1	1	0	1			33		1007
2	王昆仑	1	1	36	2	2	1	0	0	1	1	0	1	0	0	1			2		1296
	王昆仑	1	1	36	4	1	1	1	1	1	3	0	1	0	0	1			2		1296
	王瑞林	2	1	49	3	1	1	0	1	1	2				1	1
	王小兵	4	1	48	4	1	0	0	1	1	1	1		0	2	2		1	2
	王小伶	3	2	47	1	1	0	0	0	0	0	0	0	0	3	0			46		517
	王秀娟	3	2	40	2	1	1	1	0	1	2	0	1	0	1	3			14		1224
	王学东	3	2	43	4	1	0	1	1	1	2	0	1	0	2	1			6		529
	王在芹	3	2	41	4	1	0	0	0	0	0	0	0	1	2	3	改		67		921
	王治坚	4	1	46	4	1	0	0	1	1	1	0	0	0	0	1			2		855
	王中良	4	1	40	2	1	1	0	0	1	1	1	1	0	0	2			7		881
	魏华均	2	1	43	3	2	1	0	1	1	2				0	0
	魏遂兰	3	2	44	6	1	1	0	0	1	1	0	0	0	4	1			1		977
	魏霞	4	2	33	2	1	1	0	1	1	2	1	0	0	0	2			1		739
	吴道琴	4	2	45	1	1	0	1	0	1	1	0	0		0	3			24		637
	吴德军	3	1	43	2	2	0	0	0	0	0	1	0	0	0	3			74		853
	吴华	4	1	47	2	1	0	0	0	0	0	0	0	0	0	1			52		470
	伍春阳	2	2	23	4	1	1	0	0	1	1				1	1
	肖巧丽	3	2	35	4	1	1	1	1	1	3	0	1	0	1	1			2		820
2	肖胜利	4	1	51	4	1	0	0	0	0	0	1	0	0	0	1			61		1245
	肖胜利	4	1	51	5	1	0	0	1	1	1	0	1	0	0	1			61		1245
	谢朝俊	2	2	38	5	2	0	0	0	0	0				2	0
	邢国成	3	1	40	3	1	0	0	0	0	0	0	0	0	1	3			1		1138
2	徐利春	4	1	45	3	1	1	1	1	1	3	1	1	0	0	0			1		764
	徐利春	4	1	45	4	1	1	1	1	1	3	1	1	1	0	2			1		764
	徐小明	2	1	38	4	1	1	0	1	1	2				0	0
	徐志超	1	1	27	3	2	0	0	0	0	0	0	0	0	0	3			0		725
2	徐志超	1	1	27	3	1	1	0	0	1	1	1	1	1	0	3			0		725
	闫昊杰	4	2	43	6	1	1	0	0	1	1	1	1	0	0	2			13		1117
	杨超	3	1	30	4	2	0	0	0	0	0	0	1	1	2	3			45		645
	杨春艳	3	2	34	3	2	0	0	0	0	0	1	1	0	1	3			2		1054
	杨梅花	3	2	50	5	1	1	0	0	1	1	1	1	0	1	2			1		393
2	杨小丽	4	2	37	4	1	0	0	1	1	1	0	0	1	1	3			1		550
	杨小丽	4	2	37	5	1	0	1	1	1	2	1	0	1	1	3			1		550
	姚代传	2	1	38	4	2	0	0	0	0	0				1	3
	阴小芳	1	2	51	2	1	0	0	0	0	0	0	0	0	0	未			43		1082
2	阴小芳	1	2	51	2	1	0	0	0	0	0	0	0	0	0	0			43		未
2	于红伟	3	1	48	4	2	0	0	0	0	0	0	1	1	2	0			62		594
	于红伟	3	1	48	4	2	0	0	0	0	0	1	1	1	2	3			62		594
	于艳艳	1	2	27	4	1	1	0	1	1	2	0	1	1	0	未			71		951
2	于艳艳	1	2	27	3	1	0	0	0	0	0	1	1	1	0	1			71		未
	于占芬	3	2	49	3	1	1	0	1	1	2	1	0	0	1	1			8		394
	余星庆	3	2	48	2	1	1	0	0	1	1	0	0	0	1	2			1		1040
	袁同锁	3	1	39	3	1	1	0	1	1	2	1	1	0	1	3			2		1082
	张安英	3	2	54	4	1	0	0	0	0	0	0	1	0	4	1			14		1075
	张川川	2	2	23	2	1	1	0	0	1	1				0	1
	张凤	3	2	48	5	1	1	0	1	1	2	0	0	1	1	1			90		916
	张国新	2	2	39	3	1	1	0	1	1	2				0	0
	张明霞	4	2	43	6	1	1	0	0	1	1	0	0	0	0	1			0		1079
	张琪	2	2	20	3	2	0	0	1	1	1				1	3
	张秀鑫	3	1	26	6	2	0	0	0	0	0	0	0	0	2	2		1	13		451
	张旭	3	1	20	2	1	1	0	1	1	2	0	1	0	1	0			79		711
	张迎新	3	2	36	4	1	0	1	1	1	2	0	0	0	1	1			24		482
	张玉鹏	4	1	39	3	1	0	0	0	0	0	0	0	0	0	3			3		327
	张正军	2	1	44	3	2	0	0	0	0	0				0	0
	赵建华	3	1	54	4	2	0	0	0	0	0	0	1	0	1	3	改		0		1098
2	赵联中	4	1	42	1	2	0	0	0	0	0	0	0	0	1	0			87		459
	赵联中	4	1	42	3	1	1	0	0	1	1	1	0	1	1	0			87		459
	赵书贤	2	2	36	2	1	0	0	0	0	0				0	0
	甄瑞岩	4	2	41	3	1	0	0	1	1	1	1	1	0	0	1			12		699
2	甄瑞岩	4	2	41	3	1	0	0	0	0	0	1	1	1	0	2			12		699
	郑海森	2	1	53	3	2	0	0	0	0	0				0	0
	周立光	4	1	43	2	1	1	1	1	1	3	0	1	1	0	0			87		746
	周耀勤	2	2	40	2	1	1	1	1	1	3				0	0
	周育盼	3	2	24	2	1	1	1	1	1	3	0	0	0	1	2			1		624
	周运明	3	1	46	3	1	0	0	0	0	0	1	0	1	1	3	改		11		781
	周振娜	3	2	33	3	1	1	0	1	1	2	0	0	0	0	0			1		452
	朱雨	2	1	31	3	1	1	1	1	1	3				0	2
	朱元勇	3	1	42	4	1	0	0	0	0	0	0	0	0	1	0			86		862
	祝敬兰	2	2	53	3	1	0	0	0	0	0				2	0
	邹正兴	4	1	25	2	1	0	0	0	0	0	0	1	0	0	2			1		846

## Sheet: 工作表 1
表格 1
	自然病程时间
	1	1
	1
	12
	12
	52
	13
	36
	5
	12
	0
	53
	2
	49
	7
	2
	1
	1
	0
	9
	9
	28
	1
	5
	71
	70
	2
	2
	2
	2
	67
	74
	4
	4
	1
	4
	4
	16
	16
	95
	1
	12
	1
	1
	1
	87
	87
	2
	80
	3
	1
	76
	76
	12
	59
	59
	2
	3
	6
	2
	60
	1
	1
	3
	7
	3
	1
	76
	77
	15
	25
	25
	12
	71
	71
	1
	68
	1
	1
	6
	0
	1
	1
	1
	1
	2
	0
	14
	14
	7
	4
	15
	3
	12
	67
	22
	22
	75
	62
	7
	33
	33
	2
	2
	2
	46
	14
	6
	67
	2
	7
	1
	1
	24
	74
	52
	2
	61
	61
	1
	1
	1
	0
	0
	13
	45
	2
	1
	1
	1
	43
	43
	62
	62
	71
	71
	8
	1
	2
	14
	90
	0
	13
	79
	24
	3
	0
	87
	87
	12
	12
	87
	1
	11
	1
	86
	1

## Sheet: logistics回归分析
表格 1
	姓名	编号	症状	性别	儿童1	前循环	后循环	P-A	颞支	P-M	3个方向任选一	3个方向相加	后交通	眼动脉	经硬膜	mrs	松岛	卒中
2	蔡晓光	110	1	2	2	3	2	1	0	1	1	2	0	0	0	0	1	0
	蔡晓光	111	1	2	2	4	1	1	0	1	1	2	1		0	0	1	0
	陈贺拥	113	1	2	2	6	1	1	0	1	1	2	1	1	0	0	3	0
	陈小冰	114	1	2	2	4	2	1	0	1	1	2	1	1	1	0	2	0
	程红霞	115	1	2	2	5	1	1	0	0	1	1	1	0	0	0	2	0
	杜敬宾	118	1	1	2	6	1	1	1	0	1	2	0	0	0	1	2	0
	冯忠花	121	1	2	2	4	1	1	0	1	1	2	0	1	0	0	1	0
	勾慧玲	125	1	2	2	4	1	1	1	1	1	3	0	0	0	1	3	0
2	过风云	126	1	2	2	2	1	1	0	1	1	2	0	0	0	0	2	0
	过风云	127	1	2	2	2	1	1	1	1	1	3	0	1	1	0	2	0
	何艳英	128	1	2	2	4	1	0	0	0	0	0	0	0	0	1	未	0
	贺承超	129	1	1	2	2	1	1	1	1	1	3	0	1	0	0	1	0
	胡东立	130	1	1	2	4	1	1	1	1	1	3	1	1	0	0	0	0
	黄红娃	132	1	2	2	4	1	1	0	1	1	2	1		0	1	2	0
	靳雪芬	139	1	2	2	4	1	1	0	1	1	2	0	0	1	0	1	0
2	靳雪芬	140	1	2	2	5	1	0	0	0	0	0	1	1	1	0	1	0
2	李改彦	142	1	2	2	1	1	0	0	0	0	0	0	0	0	0	未	0
	李改彦	143	1	2	2	4	1	1	1	1	1	3	0	0	1	0	2	0
	李国文	146	1	1	2	3	1	0	0	1	1	1	0	0	0	2	1	0
	李建超	148	1	1	2	6	1	1	0	1	1	2	0	0		0	0	0
2	李茜	152	1	2	2	2	1	0	0	0	0	0	0	0	0	1	0	0
	李茜	153	1	2	2	1	1	1	1	1	1	3	0	0	0	1	未	0
	李晓宁	155	1	2	2	1	1	1	0	0	1	1	0	0	1	0	1	0
	梁红英	160	1	2	2	3	1	0	1	0	1	1	1	0	0	0	3	0
	廖兰芬	161	1	2	2	4	1	1	0	1	1	2	0	1	0	0	0	0
	廖兰芬	162	1	2	2	4	1	1	0	1	1	2	0	1	0	0	2	0
	林艳丽	163	1	2	2	2	1	1	0	0	1	1	1	0	0	0	0	0
	刘继娟	165	1	2	2	3	1	2	0	1	1	3	1	1	0	1	1	0
	刘江花	166	1	2	2	4	1	0	0	0	0	0	0	0	0	0	未	0
	刘宁宁	168	1	2	2	4	1	1	0	1	1	2	0	0	0	0	0	0
	刘依	171	1	2	2	3	1	1	0	1	1	2	1	0	0	0	2	0
	米慧新	177	1	2	2	5	1	1	0	1	1	2	0	0	0	0	0	0
2	米慧新	178	1	2	2	4	1	0	0	1	1	1	0	0	0	0	1	0
	民建芳	179	1	2	2	4	1	1	0	1	1	2	1	0	0	0	2	0
2	倪杰	180	1	2	2	4	1	1	0	1	1	2	0	1	0	1	2	0
	倪杰	181	1	2	2	4	1	1	1	1	1	3	1	0	1	1	3	0
	裴英杰	183	1	2	2	3	1	1	0	1	1	2	0	1	0	1	1	0
	齐伟	186	1	2	2	2	1	1	0	1	1	2	0	0	0	0	2	0
2	申海会	188	1	2	2	3	1	0	0	1	1	1	0	1	0	1	2	0
	申海会	189	1	2	2	5	1	1	0	1	1	2	1	1	0	1	2	0
	司立娜	193	1	2	2	3	1	0	0	0	0	0	0	0	0	0	2	0
2	宋改丽	194	1	2	2	4	1	1	0	1	1	2	1	0	0	0	2	0
	宋改丽	195	1	2	2	4	1	1	0	1	1	2	0	1	0	0	2	0
	苏艳如	197	1	2	2	4	2	0	0	0	0	0	1	1	1	0	3	0
	孙爱莲	198	1	2	2	6	1	0	0	0	0	0	1	0	0	0	1	0
	孙利恩	200	1	2	2	5	2	0	1	1	1	2	0	1	0	1	1	0
	谭蓉萱	201	1	2	2	4	2	1	0	1	1	2	1	1	0	0	3	0
2	陶雪保	202	1	1	2	2	1	0	0	0	0	0	0	1	0	1	未	0
	陶雪保	203	1	1	2	3	1	0	0	0	0	0	0	1	0	1	1	0
	王斌	205	1	1	2	6	1	1	0	1	1	2	0	0	0	1	1	0
	王纲	206	1	1	2	5	1	1	1	1	1	3	0	0	0	0	1	0
2	王会青	207	1	2	2	3	1	1	0	1	1	2	0	1	1	0	0	0
	王会青	208	1	2	2	3	1	1	0	1	1	2	0	1	1	0	1	0
2	王昆仑	209	1	1	2	2	2	1	0	0	1	1	0	1	0	0	1	0
	王昆仑	210	1	1	2	4	1	1	1	1	1	3	0	1	0	0	1	0
	王治坚	216	1	1	2	4	1	0	0	1	1	1	0	0	0	0	1	0
	王中良	217	1	1	2	2	1	1	0	0	1	1	1	1	0	0	2	0
	魏霞	219	1	2	2	2	1	1	0	1	1	2	1	0	0	0	2	0
	吴道琴	220	1	2	2	1	1	0	1	0	1	1	0	0		0	3	0
	吴华	222	1	1	2	2	1	0	0	0	0	0	0	0	0	0	1	0
2	肖胜利	224	1	1	2	4	1	0	0	0	0	0	1	0	0	0	1	0
	肖胜利	225	1	1	2	5	1	0	0	1	1	1	0	1	0	0	1	0
2	徐利春	227	1	1	2	3	1	1	1	1	1	3	1	1	0	0	0	0
	徐利春	228	1	1	2	4	1	1	1	1	1	3	1	1	1	0	2	0
	徐志超	229	1	1	2	3	2	0	0	0	0	0	0	0	0	0	3	0
2	徐志超	230	1	1	2	3	1	1	0	0	1	1	1	1	1	0	3	0
	闫昊杰	231	1	2	2	6	1	1	0	0	1	1	1	1	0	0	2	0
2	杨小丽	235	1	2	2	4	1	0	0	1	1	1	0	0	1	1	3	0
	杨小丽	236	1	2	2	5	1	0	1	1	1	2	1	0	1	1	3	0
	阴小芳	237	1	2	2	2	1	0	0	0	0	0	0	0	0	0	未	0
2	阴小芳	238	1	2	2	2	1	0	0	0	0	0	0	0	0	0	0	0
	于艳艳	241	1	2	2	4	1	1	0	1	1	2	0	1	1	0	未	0
2	于艳艳	242	1	2	2	3	1	0	0	0	0	0	1	1	1	0	1	0
	张明霞	248	1	2	2	6	1	1	0	0	1	1	0	0	0	0	1	0
	张玉鹏	252	1	1	2	3	1	0	0	0	0	0	0	0	0	0	3	0
2	赵联中	254	1	1	2	1	2	0	0	0	0	0	0	0	0	1	0	0
	赵联中	255	1	1	2	3	1	1	0	0	1	1	1	0	1	1	0	0
	甄瑞岩	256	1	2	2	3	1	0	0	1	1	1	1	1	0	0	1	0
2	甄瑞岩	257	1	2	2	3	1	0	0	0	0	0	1	1	1	0	2	0
	周立光	258	1	1	2	2	1	1	1	1	1	3	0	1	1	0	0	0
	邹正兴	263	1	1	2	2	1	0	0	0	0	0	0	1	0	0	2	0
	安康	108	2	1	2	2	1	0	0	0	0	0	1	0	0	2	0	0
	蔡灵霞	109	2	2	2	4	1	1	0	0	1	1	0	0	0	1	2	0
	蔡玉英	112	2	2	2	5	2	0	0	0	0	0	0	1	0	3	3	0
	褚敏	116	2	2	2	4	1	0	0	0	0	0	1	0	0	2	1	0
	戴剑辉	117	2	1	2	3	1	0	0	0	0	0	0	0	0	2	2	0
	杜少辉	119	2	1	2	2	1	1	0	0	1	1	0	0	0	1	1	0
	樊晓丽	120	2	2	2	3	1	1	0	0	1	1	0	0	0	1	1	0
	付广杰	122	2	2	2	3	2	1	0	0	1	1	0	1	0	1	2	0
	付万合	123	2	1	2	4	1	1	0	0	1	1	1	1	0	1	0	0
	宫长清	124	2	1	2	3	1	1	0	1	1	2	0	0	0	1	0	0
	胡晓丹	131	2	2	2	4	1	0	0	0	0	0	0	0	1	2	2	0
	黄建琼	133	2	2	2	5	1	1	0	1	1	2	1	0	0	1	未	0
2	黄建琼	134	2	2	2	5	1	1	0	1	1	2	0	1	1	1	1	0
	黄晓孟	135	2	1	2	3	1	1	1	0	1	2	1	0	0	0	1	0
	贾爱红	136	2	2	2	3	1	1	0	0	1	1	0	1	1	2	2	0
	蒋雪芳	137	2	2	2	6	1	0	0	1	1	1	1	1	0	1	3	0
	亢树杰	141	2	1	2	4	2	1	0	0	1	1	1	0	0	2	2	0
2	李艮德	144	2	1	2	3	1	1	0	0	1	1	1	0	0	2	0	0
	李艮德	145	2	1	2	4	1	1	0	1	1	2	0	1	0	2	1	0
	李海宁	147	2	1	2	5	1	1	0	0	1	1	0	1	0	3	2	0
	李克亭	149	2	2	2	4	2	0	0	0	0	0	0	1	1	1	1	0
	李龙	150	2	1	2	2	2	1	0	0	1	1	0	0	1	2	2	0
	李萌	151	2	2	2	3	2	1	0	0	1	1	1	0	0	1	1	0
	李彦东	157	2	1	2	4	1	0	0	0	0	0	0	0	0	2	0	0
	李玉玲	158	2	2	2	4	1	1	0	0	1	1	0	0	0	2	1	0
2	李玉玲	159	2	2	2	5	1	0	0	0	0	0	0	1	0	2	2	0
	刘桂玉	164	2	2	2	4	1	0	0	0	0	0	1	1	0	3	1	0
	刘兰瑶	167	2	2	2	2	1	1	1	0	1	2	0	0	0	1	3	0
	刘瑞娜	169	2	2	2	2	1	1	0	0	1	1	0	0	0	1	1	0
	刘玉霞	172	2	2	2	6	1	1	0	1	1	2	0	0	0	1	2	0
	马建芳	174	2	2	2	3	1	1	0	1	1	2	1	0	1	1	0	0
	马良	175	2	1	2	6	1	1	1	1	1	3	0	0	0	1	1	0
	马振茹	176	2	2	2	4	2	1	1	0	1	2	0	1	1	2	3	0
	倪景连	182	2	2	2	3	1	1	1	0	1	2	1	1	0	1	2	0
2	彭顺舟	184	2	1	2	3	1	1	1	0	1	2	0	0	0	1	1	0
	彭顺舟	185	2	1	2	2	1	1	0	1	1	2	1	1	0	1	0	0
	钱昌凤	187	2	2	2	5	1	0	0	0	0	0	0	1	0	4	3	0
	申海军	190	2	1	2	2	1	0	0	0	0	0	0	0	0	1	0	0
	施洪宽	191	2	1	2	1	1	0	0	0	0	0	0	0	0	1	1	0
	石向东	192	2	1	2	4	2	0	0	0	0	0	0	1	0	3	2	0
	宋溦	196	2	2	2	2	1	1	1	0	1	2	0	1	0	2	2	0
	孙二强	199	2	1	2	5	1	1	0	1	1	2	1	0	0	1	3	0
	汪雪红	204	2	2	2	2	2	0	0	0	0	0	1	1	0	2	0	0
	王小伶	212	2	2	2	1	1	0	0	0	0	0	0	0	0	3	0	0
	王秀娟	213	2	2	2	2	1	1	1	0	1	2	0	1	0	1	3	0
	王学东	214	2	2	2	4	1	0	1	1	1	2	0	1	0	2	1	0
	王在芹	215	2	2	2	4	1	0	0	0	0	0	0	0	1	2	3	0
	魏遂兰	218	2	2	2	6	1	1	0	0	1	1	0	0	0	4	1	0
	吴德军	221	2	1	2	2	2	0	0	0	0	0	1	0	0	0	3	0
	肖巧丽	223	2	2	2	4	1	1	1	1	1	3	0	1	0	1	1	0
	邢国成	226	2	1	2	3	1	0	0	0	0	0	0	0	0	1	3	0
	杨超	232	2	1	2	4	2	0	0	0	0	0	0	1	1	2	3	0
	杨春艳	233	2	2	2	3	2	0	0	0	0	0	1	1	0	1	3	0
	杨梅花	234	2	2	2	5	1	1	0	0	1	1	1	1	0	1	2	0
2	于红伟	239	2	1	2	4	2	0	0	0	0	0	0	1	1	2	0	0
	于红伟	240	2	1	2	4	2	0	0	0	0	0	1	1	1	2	3	0
	于占芬	243	2	2	2	3	1	1	0	1	1	2	1	0	0	1	1	0
	余星庆	244	2	2	2	2	1	1	0	0	1	1	0	0	0	1	2	0
	袁同锁	245	2	1	2	3	1	1	0	1	1	2	1	1	0	1	3	0
	张安英	246	2	2	2	4	1	0	0	0	0	0	0	1	0	4	1	0
	张凤	247	2	2	2	5	1	1	0	1	1	2	0	0	1	1	1	0
	张旭	250	2	1	2	2	1	1	0	1	1	2	0	1	0	1	0	0
	张迎新	251	2	2	2	4	1	0	1	1	1	2	0	0	0	1	1	0
	赵建华	253	2	1	2	4	2	0	0	0	0	0	0	1	0	1	3	0
	周育盼	259	2	2	2	2	1	1	1	1	1	3	0	0	0	1	2	0
	周运明	260	2	1	2	3	1	0	0	0	0	0	1	0	1	1	3	0
	周振娜	261	2	2	2	3	1	1	0	1	1	2	0	0	0	0	0	0
2	白辰洋	2	1	1	1	3	1	1	0	1	1	2	1	0	0	0	2	1
	刘伟	170	1	1	2	4	1	0	1	1	1	2	1	1	0	0	2	1	1
	路勇	173	1	1	2	2	1	0	0	1	1	1	0	1	0	1	2	1	1
	石锦阳	60	1	1	1	3	1	1	0	1	1	2	1	0	0	0	0	1
	汤继文斌	66	1	1	1	3	2	0	0	0	0	0	0	1	0	0	3	1
	王小兵	211	1	1	2	4	1	0	0	1	1	1	1		0	2	2	1	1
	王宜涵	79	1	2	1	2	1	1	0	0	1	1	1	1	0	0	1	1
	金凤芹	138	2	2	2	4	1	0	0	0	0	0	0	1	0	2	3	1	1
	李强	154	2	1	2	4	1	0	0	0	0	0	0	1	0	2	3	1	1
	李欣欣	156	2	2	2	4	2	0	0	0	0	0	0	1	0	3	3	1	1
	王悦然	82	2	2	1	6	2	0	0	0	0	0	1	1	0	2	2	1
	张秀鑫	249	2	1	2	6	2	0	0	0	0	0	0	0	0	2	2	1	1
	朱元勇	262	2	1	2	4	1	0	0	0	0	0	0	0	0	1	0	1
	白辰洋	1	1	1	1	3	1	1	0	1	1	2	1	0	0	0	2	0
2	车建欣	3	1	2	1	3	1	1	0	1	1	2	1	1	0	0	3	0
	车建欣	4	1	2	1	3	1	1	0	1	1	2	1	1	1	0	3	0
2	陈炳豪	5	1	1	1	2	1	1	0	0	1	1	1	0	0	0	1	0
	陈炳豪	6	1	1	1	3	1	1	0	0	1	1	0	0	1	0	1	0
	陈姿晗	7	1	2	1	4	1	1	0	1	1	2	1	1	0	0	1	0
2	陈姿晗	8	1	2	1	3	1	1	0	1	1	2	1	0	1	0	2	0
	代钊	9	1	1	1	3	1	1	0	1	1	2	1	0	0	0	1	0
	樊顺萍	11	1	2	1	4	1	1	1	1	1	3	1	0	0	1	1	0
2	樊顺萍	12	1	2	1	3	1	1	0	0	1	1	1	1	1	1	2	0	改
2	方亚豪	13	1	1	1	4	1	1	0	1	1	2	1	0	0	0	2	0
	方亚豪	14	1	1	1	2	1	1	1	1	1	3	0	1	1	0	2	0
	郭文杰	15	1	1	1	2	1	0	1	1	1	2	0	0	1	0	3	0
	韩汭格	16	1	2	1	4	1	1	0	1	1	2	0	0	0	0	3	0
	贺美琦	17	1	2	1	2	1	1	1	1	1	3	0	0	0	1	3	0
	胡晶晶	18	1	2	1	2	1	1	0	0	1	1	1	0	0	0	1	0
	黄沛琪	19	1	2	1	3	1	1	0	1	1	2	1	1	0	0	未	0
2	黄沛琪	20	1	2	1	3	1	0	0	1	1	1	1	0	1	0	2	0
	霍镜茹	21	1	2	1	2	2	1	0	0	1	1	1	1	0	0	2	0
2	贾晴晴	22	1	2	1	1	1	0	0	0	0	0	1	0	0	0	未	0		875	29.1667
	贾晴晴	23	1	2	1	4	1	0	0	0	0	0	1	0	0	0	1	0
2	孔令涵	26	1	2	1	3	1	1	1	0	1	2	1	0	0	1	1	0
	孔令涵	27	1	2	1	3	1	1	1	0	1	2	1	0	1	1	2	0
	孔庆舒	28	1	2	1	6	1	1	1	0	1	2	1	1	0	0	0	0
2	冷翰廷	29	1	1	1	2	1	1	0	0	1	1	0	0	0	0	3	0
	冷翰廷	30	1	1	1	2	1	1	0	0	1	1	1	0	1	0	3	0
	黎宣宇	31	1	1	1	2	2	0	0	0	0	0	0	1	0	0	3	0
	李建瑞	33	1	1	1	4	2	1	0	0	1	1	0	1	1	0	0	0	改
	李美懿晨	34	1	1	1	4	1	1	0	0	1	1	0	0	0	0	1	0
2	李沁垚	35	1	2	1	2	2	1	0	0	1	1	0	0	0	1	2	0
	李沁垚	36	1	2	1	3	2	1	0	0	1	1	1	0	0	1	2	0
	李雯雯	37	1	2	1	4	1	1	0	0	1	1	0	0	1	0	未	0
	李希然	38	1	2	1	2	1	1	0	0	1	1	0	0	0	1	3	0	改
	李欣原	39	1	2	1	2	1	1	1	1	1	3	1	1	0	0	3	0
	李怡菲	40	1	2	1	1	1	0	0	0	0	0	0	0	0	0	0	0
	刘浩然	41	1	1	1	4	1	1	0	1	1	2	1	1	0	0	3	0
	刘世伟	42	1	1	1	3	1	1	0	0	1	1	1	0	1	0	2	0
2	刘仪晨	43	1	2	1	3	2	1	0	0	1	1	1	0	0	0	2	0	改
	刘仪晨	44	1	2	1	3	2	1	0	1	1	2	1	0	0	0	2	0
	刘镇亮	45	1	1	1	3	1	1	0	0	1	1	1	0	1	0	3	0
	罗逸欢	47	1	2	1	2	2	0	1	0	1	1	1	1	0	0	3	0
	马子浩	48	1	1	1	6	1	1	1	1	1	3	1	0	0	1	0	0
	牟小倩	49	1	2	1	2	1	1	0	1	1	2	0	0	0	0	1	0
2	邱振宇	51	1	1	1	2	1	1	1	1	1	3	0	0	0	0	1	0
	邱振宇	52	1	1	1	2	1	1	1	1	1	3	0	0	0	0	2	0
2	荣溢琦	53	1	2	1	3	1	0	1	0	1	1	0	1	0	0	3	0
	荣溢琦	54	1	2	1	3	1	1	1	1	1	3	0	1	0	0	3	0
	商明月	55	1	2	1	3	2	1	0	0	1	1	0	1	0	0	2	0	改
2	涉正豪	56	1	1	1	3	1	1	0	0	1	1	1	0	0	0	1	0
	涉正豪	57	1	1	1	5	1	0	1	1	1	2	0	1	1	0	3	0
2	申奥勋	58	1	1	1	1	1	1	0	0	1	1	0	0	0	0	1	0
	申奥勋	59	1	1	1	2	1	1	0	0	1	1	1	0	0	0	1	0
	孙浚豪	61	1	1	1	1	1	1	0	1	1	2	1	0	0	0	1	0
2	孙宇轩	62	1	1	1	3	1	1	0	1	1	2	0	0	0	0	3	0
	孙宇轩	63	1	1	1	4	2	1	0	1	1	2	1	0	0	0	3	0
	谭芷蕊	64	1	2	1	3	1	1	1	1	1	3	1	1	0	0	0	0
2	谭芷蕊	65	1	2	1	3	1	1	0	1	1	2	1	0	1	0	3	0
2	汤继文斌	67	1	1	1	3	2	1	0	0	1	1	1	1	0	0	0	0	改
	唐彬彬	68	1	2	1	5	1	0	0	1	1	1	1	1	1	0	1	0
2	汪语涵	69	1	2	1	2	1	1	1	1	1	3	1	0	0	0	3	0
	汪语涵	70	1	2	1	3	1	1	1	1	1	3	0	0	1	0	3	0
	王棣	71	1	1	1	6	1	1	0	0	1	1	1	0	0	0	1	0
	王发展	72	1	1	1	3	1	1	0	0	1	1	1	1	0	1	1	0	改
	王海山	73	1	1	1	4	1	1	1	1	1	3	1	1	1	0	1	0
	王涵	74	1	1	1	2	1	0	0	0	1	0	0	0	0	1	3	0
	王申奥	76	1	1	1	3	1	1	0	1	1	2	1	1	0	1	3	0
	王思源	78	1	1	1	4	1	1	0	1	1	2	1	0	0	0	3	0
	王倚桐	80	1	2	1	5	1	1	0	1	1	2	1	1	1	0	3	0
	王宇奇	81	1	2	1	4	1	0	0	1	1	1	1	1	0	0	0	0
	王峙昊	83	1	1	1	3	2	1	0	0	1	1	1	0	0	0	2	0	改
	王子鸣	84	1	1	1	3	2	1	0	0	1	1	0	1	1	1	3	0	改
	邬驰天	85	1	1	1	4	1	1	1	1	1	3	0	1	0	0	3	0
2	邢俸豪	89	1	1	1	2	1	1	1	1	1	3	0	0	0	0	1	0
	邢俸豪	90	1	1	1	2	1	1	1	1	1	3	1	1	0	0	2	0
	杨祎晨	94	1	2	1	3	1	1	1	1	1	3	1	1	0	0	1	0
	叶正杰	96	1	1	1	2	1	1	0	1	1	2	0	1	1	0	1	0
	袁颖慧	97	1	2	1	3	1	1	1	1	1	3	1	0	0	1	2	0
2	张舒渊	98	1	2	1	2	2	1	1	1	1	3	0	0	0	0	2	0
	张舒渊	99	1	2	1	4	1	1	1	1	1	3	0	0	0	0	3	0
	张惜缘	100	1	2	1	3	1	1	0	1	1	2	1	0	0	0	2	0
2	张子涵	101	1	2	1	3	1	0	0	0	0	0	0	0	0	0	3	0
	张子涵	102	1	2	1	3	1	1	0	0	1	1	0	0	1	0	3	0
2	张子涵	103	1	2	1	3	1	1	1	1	1	3	0	1	1	0	2	0
	张子涵	104	1	2	1	3	1	1	1	1	1	3	1	1	1	0	2	0
	赵坤	105	1	1	1	3	1	1	1	1	1	3	1	1	0	0	1	0
	赵钟政	106	1	1	1	3	2	1	1	1	1	3	0	0	1	0	3	0
	郑康	107	1	1	1	2	1	1	1	1	1	3	0	1	0	1	3	0
	翟远辉	10	2	1	1	5	1	1	1	1	1	3	1		0	1	3	0
	贾文闯	24	2	1	1	3	1	1	0	0	1	1	1	0	0	1	1	0		226	7.53333
	康一卓	25	2	1	1	4	2	0	0	0	0	0	0	1	1	2	0	0
	李斌晨	32	2	1	1	2	2	0	0	0	0	0	0	0	0	2	1	0
	刘子逸	46	2	1	1	6	1	0	0	0	0	0	0	0	0	2	2	0
	裴浩萱	50	2	1	1	3	1	0	0	0	0	0	0	1	0	3	3	0
	王连智	75	2	1	1	3	1	1	1	1	1	3	0	0	0	3	2	0
	王思琪	77	2	2	1	4	1	1	1	1	1	3	1	1	0	1	1	0
	吴金妍	86	2	2	1	3	1	1	1	0	1	2	1	1	0	2	3	0
	吴享右	87	2	1	1	4	1	0	0	0	0	0	0	1	1	3	2	0
	辛依凡	88	2	1	1	4	2	1	1	0	1	2	1	0	1	1	3	0
	许涵丁	91	2	2	1	1	2	0	0	0	0	0	0	0	0	2	3	0
	薛玉婧	92	2	2	1	3	1	0	0	0	0	0	1	0	0	1	3	0
	杨雅雯	93	2	2	1	5	2	0	0	0	0	0	0	1	1	1	3	0
	姚思诺	95	2	2	1	3	1	1	0	0	1	1	1	0	0	2	3	0
